# Supplementary material for: High-Performance Supercapacitor Electrodes from Fully Biomass-Based Polybenzoxazine Aerogels with Porous Carbon Structure
Source: Gels. 2024 Jul 15;10(7):462. doi: 10.3390/gels10070462 (PMC11275366; doi:10.3390/gels10070462)
Supplement: Supplementary file 1 [file gels-10-00462-s001.zip]

Archive with 1 entries (1 files):
- gels-3082200-supplementary.pdf
